# Supplementary material for: Prenatal Exposure to Mixtures of Nonpersistent Endocrine-Disrupting Chemicals and Angiogenic Biomarkers, Placental Function, and Fetal Growth
Source: Environ Sci Technol. 2026 Mar 9;60(11):8339–52. doi: 10.1021/acs.est.5c13234 (PMC13019680; doi:10.1021/acs.est.5c13234)
Supplement: Supplementary file 1 [file es5c13234_si_001.xlsx]

## Sheet: SI Cover
Prenatal exposure to mixtures of non-persistent endocrine disrupting chemicals and angiogenic biomarkers, placental function and fetal growth supporting information
Bethany Knox, Nuria Güil-Oumrait, Vishal Midya, Hana Vespalcová, Maria Dolores Gómez-Roig, Elisa Llurba, Sandra Márquez, Zoraida García Ruiz, Toni Galmes, Claire Philippat, Amrit Kaur Sakhi, Cathrine Thomsen, Jose Urquiza, Maria Julia Zanini, Payam Dadvand, Mireia Gascon, Ioar Rivas, Maria Foraster, Xavier Basagaña, Jordi Sunyer, Mariona Bustamante, Martine Vrijheid

## Sheet: Table of Contents
Table S1	Total non-persistent chemical parent compounds or metabolites measured in pregnant participants' urine, full chemical names, abbreviation, limit of detection(LOD), limit of quantification(LOQ), and description of analytical method
Fig S1	Consort diagram of the study population with sample size per exposure time points and outcome
Fig S2a-c	Directed Acyclic Graphs (DAG) of non-persistent endocrine disrupting chemicals as exposures and fetal growth (a), fetoplacental hemodynamics (b), and angiogenic markers (c) as outcomes
Table S2a-b	Description of the imputation modeling and LBWQSR specifications
Figures S3a-c	Spearmans correlations of prenatal non-persistent EDC concentrations (ng/mL) in maternal urine pools collected during the second (18 weeks) and third (34 weeks) trimesters of pregnancy and intraclass correlation coefficients of prenatal non-persistent EDC concentrations
Figures S4	Distributions of angiogenic biomarkers (sFlt-1/PlGF log2 transformed), fetoplacental hemodynamics, and fetal growth outcomes
Table S3	Summary statistics of prenatal non-persistent EDC concentrations (ng/mL) in maternal urine pools (n=695) collected during the second trimester of pregnancy (18 weeks)
Table S4	Summary statistics of prenatal non-persistent chemical concentrations (ng/mL) in maternal urine pools (n=756) collected during the third trimester of pregnancy (34 weeks)
Table S5	Joint effects of log2 transformed prenatal non-persistent chemicals mixture at 18 weeks and estimated fetal weight at 20, 32, and 37 weeks and birth weight z-scores
Table S6	Joint effects of log2 transformed prenatal non-persistent chemicals mitxture at 34 weeks and estimated fetal weight at 37 weeks and birth weight z-scores
Table S7	Joint effects of log2 transformed prenatal non-persistent chemicals mitxture at 18 weeks and estimated overall fetal growth and uterine artery pulsatility indices
Table S8	Associations between non-persistent EDC mixutres and fetal weight testing for interaction by sex of the offspring at time points 32 weeks, 37 weeks, and birth
Table S9	Joint effects of log2 transformed prenatal non-persistent chemicals mitxture at 18 weeks and estimated uterine artery pulsatility indices at 20 and 32 weeks, umbilical artery, cerebral placental ratio (CPR) pulsatility indices and angiogenic markers at 32 weeks
Table S10a-b	Mediation analysis of of log2 transformed low molecular weight phthalate mitxture at 18 weeks and birthweight and ediation analysis of of log2 transformed low molecular weight phthalate mitxture at 18 weeks and CPR at 32 weeks
Table S11	Details of Ethics Committees approval and participant consent
Table S12	Associations between log2 transformed prenatal non-persistent single-pollutant exposures at 18 and 34 weeks and birthweight (g) and birthweight z-score

## Sheet: Table S1
Table S1: Total non-persistent chemical parent compounds or metabolites measured in pregnant participants' urine, full chemical names, abbreviation, limit of detection(LOD), limit of quantification(LOQ), and description of analytical method
Concentrations are given in ng/mL urine						Mass spectrometry data	Calibration data
Full Chemical and Group Name	Chemical Abbreviation	Parent Compound	LOD	LLOQ	ULOQ	MRM tranistions used for quantification	Linear range, ng/mL	curve	weighting
High Molecular Weight Phthalate metabolites (molecular weight ≥250 g/mol), n=10
Monobenzyl phthalate (256.26 g/mol)	MBzP	Butyl benzyl phthalate (BBzP)	0.07	0.2	1000	255,3↔77,1	0,2-1000	linear	1/x
Mono-2-ethylhexyl phthalate (278.35 g/mol)	MEHP	Di(2-ethylhexyl) phthalate (DEHP)	0.2	0.5	1000	277,3↔134	0,2-1000	linear	1/x
Mono-2-ethyl-5-hydroxyhexyl phthalate (296.36 g/mol)	MEHHP	Di(2-ethylhexyl) phthalate (DEHP)	0.2	0.5	1000	293,3↔120,9	0,2-1000	linear	1/x
MEOHP (Mono-2-ethyl-5-oxoyhexyl phthalate): 294.34 g/mol	MEOHP	Di(2-ethylhexyl) phthalate (DEHP)	0.2	0.5	1000	291,3↔120,9	0,2-1000	linear	1/x
MECPP (Mono-2-ethyl-5-carboxypentyl phthalate): 280.32 g/mol	MECPP	Di(2-ethylhexyl) phthalate (DEHP)	0.7	2	1000	307,3↔159,1	1,0-1000	linear	1/x
MnOP (Mono-n-octyl phthalate): 278.35 g/mol	MnOP	Di-n-octyl phthalate (DnOP)	0.5	1.5	1000	277,3↔127,1	1,0-1000	linear	1/x
oh-MiNP (Mono-4-methyl-7-hydroxyoctyl phthalate): 310.39 g/mol	oh-MiNP	Di-isononyl phthalate (DiNP)	0.2	0.5	1000	307,2↔121	0,2-1000	linear	1/x
oxo-MiNP (Mono-4-methyl-7oxooctyl phthalate): 309.38 g/mol	oxo-MiNP	Di-isononyl phthalate (DiNP)	0.2	0.5	1000	305,2↔121	0,2-1000	linear	1/x
cx-MiNP (Mono-4-methyl-7-carboxyheptyl phthalate): 292.33 g/mol	cx-MiNP	Di-isononyl phthalate (DiNP)	0.7	2	1000	321,2↔173	1,0-1000	linear	1/x
oh-MPHP (Mono-6-hydroxy-propylheptylphthalate): 310.39 g/mol	oh-MPHP	Di-isodecyl phthalate (DiDP)	0.2	0.5	1000	321,4↔121,1	0,2-1000	linear	1/x
Low Molecular Weight Phthalates metabolites (molecular weight <250 g/mol), n=5
MEP (Monoethyl phthalate): 194.19 g/mol	MEP	Diethyl phthalate (DEP)	0.2	0.5	1000	193,2↔77,1	0,2-1000	linear	1/x
MiBP (Mono-iso-butyl phthalate): 222.24 g/mol	MiBP	Di-isobutyl phthalate (DiBP)	0.2	0.5	1000	221,2↔77,1	0,2-1000	linear	1/x
MnBP (Mono-n-butyl phthalate): 222.24 g/mol	MnBP	Di-n-butyl phthalate (DnBP)	0.2	0.5	1000	221,2↔77,1	0,2-1000	linear	1/x
MnPeP (Mono-n-pentyl phthalate): 236.27 g/mol	MnPeP	Di-n-pentyl phthalate (DnPeP)	0.2	0.5	1000	235,3↔77,0	0,2-1000	linear	1/x
MCHP (Monocyclohexyl phthalate): 246.26 g/mol	MCHP	Dicyclohexyl phthalate (DCHP)	0.2	0.5	1000	247,3↔77,1	0,2-1000	linear	1/x
1,2-cyclohexane dicarboxylic acid diisononyl ester (DiNCH) metabolites, n=2
oh-MiNCH 2-(Hydroxyl-4-methyloctyl)oxy)carbonyl)cyclohexanecarboxylic acid	oh-MINCH	1,2-Cyclohexane dicarboxylic acid diisononyl ester (DINCH)	0.2	0.5	1000	313,4↔153,1	0,2-1000	linear	1/x
oxo-MiNCH 2-(4-Methyl-7-oxyoctyl)oxy)carbonyl)cyclohexanecarboxylic acid	oxo-MINCH	1,2-Cyclohexane dicarboxylic acid diisononyl ester (DINCH)	0.2	0.5	1000	311,4↔153,1	0,2-1000	linear	1/x
Phenol parent compounds, n=7
BPA (Bisphenol A)	BPA	Bisphenol A	0.04	0.1	8000	227,3↔212,0	0,06-8000	linear	1/x
BPS (Bisphenol S)	BPS	Bisphenol S	0.1	0.4	8000	249,3↔92,0	0,12-8000	linear	1/x
BPF (Bisphenol F)	BPF	Bisphenol F	0.3	1	8000	199,2↔93,1	0,60-8000	linear	1/x
BPB (Bisphenol B)	BPB	Bisphenol B	0.03	0.1	8000	241,3↔212,1	0,06-8000	linear	1/x
BPAF (Bisphenol AF)	BPAF	Bisphenol AF	0.04	0.1	8000	335,2↔265,0	0,06-8000	linear	1/x
OXBE (Oxybenzone/Benzophenone-3)	OXBE	Oxybenzone	0.04	0.1	8000	227,2↔210,9	0,06-8000	linear	1/x
TRCS (Triclosan)	TRCS	Triclosan	0.04	0.1	8000	286,9↔34,8	0,06-8000	linear	1/x
Paraben parent compounds, n=4
MEPA (Methyl paraben)	MEPA	Methyl paraben	0.04	0.1	8000	151,1↔92,1	0,06-8000	linear	1/x
ETPA (Ethyl paraben)	ETPA	Ethyl paraben	0.04	0.1	8000	165,2↔91,9	0,06-8000	linear	1/x
PRPA (Propyl paraben)	PRPA	Propyl paraben	0.04	0.1	8000	179,2↔92,0	0,06-8000	linear	1/x
BUPA (Butyl paraben)	BUPA	Butyl paraben	0.07	0.2	8000	193,2↔92,0	0,12-8000	linear	1/x
Pyrethroid and chlorpyrifos metabolites, n=3
TCPY (3,5,6-Trichloro-2-pyridinol)	TCPy	Chlorpyrifos and chlorpyrifos-methyl	0.1	0.3	800	195,9↔35,0	0,12-800	linear	1/x
3-PBA (3-Phenoxybenzoic acid)	3-PBA	3-Phenoxybenzoic acid	0.1	0.3	8000	213,1↔93,1	0,12-8000	linear	1/x
2,4D (2,4-Dichlorophenoxyacetic acid)	2,4-D	2,4-Dichlorophenoxyacetic acid	0.2	0.6	4000	219,0↔160,9	0,60-4000	linear	1/x
Polycyclic Aromatic Hydrocarbon metabolites, n=7
3-OH-CRY (3-Hydroxychrysene)	3-OH-CRY	3-Hydroxychrysene	0.2	0.6	8000	243,1↔215,0	0,60-8000	linear	1/x
2-OH FLU + 3-OH FLU (2-Hydroxyfluorene + 3-Hydroxyfluorene)	2-OH FLU + 3-OH FLU	Fluorene	0.2	0.6	8000	181,2↔153,0	0,60-8000	linear	1/x
2-NAOL (2-Hydroxynaphthalene)	2-NAOL	Naphthalene	0.2	0.6	8000	143,1↔115,1	0,60-8000	linear	1/x
1-OH-PYR (1-Hydroxypyrene)	1-OH-PYR	Pyrene	0.1	0.6	8000	217,1↔189,1	0,12-8000	linear	1/x
Phenanthrene metabolites, n=3
3-PHOL + 2-PHOL (2-Hydroxyphenanthrene + 3-Hydroxyphenanthrene)	3-PHOL + 2-PHOL	Phenanthrene	0.03	0.1	8000	193,1↔165,0	0,06-8000	linear	1/x
4-PHOL (4-Hydroxyphenanthrene)	4-PHOL	Phenanthrene	0.03	0.1	8000	193,1↔165,0	0,06-8000	linear	1/x
9-PHOL + 1-PHOL (9-Hydroxyphenanthrene + 1-Hydroxyphenanthrene)	9-PHOL + 1-PHOL	Phenanthrene	0.1	0.3	8000	193,1↔165,0	0,12-8000	linear	1/x
Organophosphates metabolites, n=6						High resolution MS, exact mass
DPHP or DPP (diphenyl phosphate) - flame retardant metabolite	DPHP	Tri-n-butyl phosphate (TNBP)	0.03	0.1	40	249.032	0,05-40	linear	1/x
DMP (O,O-dimethyl phosphate)	DMP	Different organophosphorous pesticides	1.2	4	180	125	1,80-180	linear	1/x
DEP (O,O-diethyl phosphate)	DEP	Different organophosphorous pesticides	0.38	1.3	180	153.032	0,54-180	linear	1/x
DMTP (O,O-dimethyl thiophosphate)	DMTP	Different organophosphorous pesticides	0.2	0.66	180	140.977	0,36-180	linear	1/x
DETP (O,O-diethyl thiophosphate)	DETP	Different organophosphorous pesticides	0.33	1	180	140.978	0,36-180	linear	1/x
DMDTP (O,O-dimethyl dithiophosphate)	DMDTP	Different organophosphorous pesticides	0.21	0.63	180	156.955	0,36-180	linear	1/x
Quality assurance data: For quality control assessment, blanks, in-house control samples, standard reference material (SRM 3673) from National Institute of Standards and technology (NIST) and external controls were analysed in tandem with samples (approx. 50 per batch). Blanks: For phthalate metabolites (MBzP, MEHP, MEHHP and MEOHP), phenols (PRPA, BUPA, BPS, OXBE and TRCS), PAH metabolites (2-NA…
NIPH participates regularly in different interlaboratory comparisons commercially available (for example G-EQUAS, WELCOME TO G-EQUAS and OSEQAS, OSEQAS: External Quality Assessment Scheme for Organic Substances in Urine | Institut national de santé publique du Québec) with a success rate of more than 70%.

## Sheet: Table S1cont.
Description of analysis data preparation	Laboratory Method Reference
Phthalates and DINCH	Sabaredzovic A et al. 2015 J Chromatogr B Analyt Technol Biomed Life Sci. 2015 Oct 1;1002:343-52.
A total of 17 phthalates were measured in urine samples using high-performance liquid chromatography and tandem mass spectrometry (LC-MS/MS)(Haug). The lower limit of quantification (LLOQ) all phthalates was 0.50 ng/mL except for MBzP (LLOQ = 0.20 ng/mL), MnOP (LLOQ = 1.50 ng/mL), and MECPP and cx-MiNP (LLOQ = 2.00 ng/mL). Blanks were analyzed alongside the urine samples. These blanks were quanti…
Phenols and Parabens	Sakhi et al. 2018, Environment International 114 (2018) 242–251
Maternal urine samples were collected during 6 consecutive days, first morning and last prior to bed voids, at 12 and 32 weeks of gestation. A urine pool containing equivalent volumes of each void (10-12 samples) were created for each trimester. A total of 11 phenolic compounds were measured in urine samples using high-performance liquid chromatography and tandem mass spectrometry (LC-MS/MS)(Haug…
Aromatic Compounds, Polycyclic Aromatic Hydrocarbons, and Phenanthrenes	Sakhi et al. 2018, Environment International 114 (2018) 242–251
Maternal urine samples were collected during 6 consecutive days, first morning and last prior to bed voids, at 12 and 32 weeks of gestation. A urine pool containing equivalent volumes of each void (10-12 samples) were created for each trimester. A total of 3 specific pesticides and 7 PAH compounds were measured in urine samples using high-performance liquid chromatography and tandem mass spectrom…
Organophosphates	Cequier et al., 2014 and Cequier et al., 2016
Maternal urine samples were collected during 6 consecutive days, first morning and last prior to bed voids, at 12 and 32 weeks of gestation. A urine pool containing equivalent volumes of each void (10-12 samples) were created for each trimester. A total of six organophosphorous compounds (one flame retardant and five pesticides) were measured in urine samples using high-performance liquid chromat…

## Sheet: Fig S1
Fig S1 Consort diagram of the study population with sample size per exposure time points and outcome

## Sheet: FigS2a-c
Fig S2a-c: Directed Acyclic Graphs (DAG) of non-persistent endocrine disrupting chemicals as exposures and fetal growth (a), fetoplacental hemodynamics (b), and angiogenic markers (c) as outcomes
Abbreviations: EDCs, (non-persistent) endocrine disrupting chemicals; BMI, body mass index; GWG, gestational weight gain; GDM, gestational diabetes mellitus; HDP, hypertensive disorders of pregnancy; GA, gestational age; FG, fetal growth; CD, chromosomal disorders; PF, placental function; Season, season of birth; PI, pulsatility indices; AB, angiogenic biomarkers.
Figure S2a													Figure S2b
Figure S2c

## Sheet: Table S2a-b
Table S2a. Description of the imputation modelling
Software used and key setting: R Studio 2023.06.01 Build 524 © 2009-2023 Posit Software, PBC "Mountain Hydrangea" Release (547dcf86, 2023-07-07) for windows
Number of imputed datasets created: 20
Variables included in the imputation procedure:
· Fully observed pregnant participant characteristics were forced as predictors: age at pregnancy (years); parity (completed 20 weeks); ethnicity (latin american, european, other); education (primary or less, secondary, university);
· Other covarites and representative outcomes: biological sex of the baby, Gestational age at 12 weeks visit and fetus weight at 20 weeks visit
Treatment of non-normally distributed variables: Log2-transformed and imputed non-persistent endocrine disrupting chemical exposures
Variables imputed were BMI at 12 weeks (categorical and continuous forms), Omega-3 supplementation, folic acid supplementation, pregnancy pathologies (hypertension, gestational diabetes, intrauterine growth restriction) and smoking during pregnancy. Variables included in the imputation procedure were the majority fully observed maternal characteristics (age, parity, ethnicity, education, gestatio…
Table S2b. Description of the LBWQSR specifications
Software used and key setting: R Studio 2023.06.01 Build 524 © 2009-2023 Posit Software, PBC "Mountain Hydrangea" Release (547dcf86, 2023-07-07) for windows
Model specifications: In our models, the Hamiltonian Monte Carlo algorithm chain was set with a length of 10000 iterations. The scalereduction statistic (R) of the Hamiltonian chain of all the models were approximately equal to 1 indicating optimal convergence. Mixtures were set to be ranked in quartiles.
Bayesian modeling addresses the posterior distribution of unknowns through the use of Hamilton Monte Carlo method for random sampling and is considered more efficient than the Markov chain due to its ability to treat high dimensionality common in chemical exposures.

## Sheet: FigS3
Figures S3a-b Spearmans correlations of prenatal non-persistent EDC concentrations (ng/mL) in maternal urine pools collected during the second (18 weeks) and third (34 weeks) trimesters of pregnancy
a. Correlations between non-persistent EDCs measured at 18 weeks' gestation						b. Correlations between non-persistent EDCs measured at 34 weeks' gestation

## Sheet: FigS3cont.
Figure S3c. Intraclass correlation coefficients of prenatal non-persistent EDC concentrations within individuals collected during the second and third trimester of pregnancy

## Sheet: FigS4
Figures S4 Distributions of angiogenic biomarkers (sFlt-1/PlGF log2 transformed), fetoplacental hemodynamics, and fetal growth outcomes

[truncated: 12 more sheets: Table S3, Table S4, Table S5, Table S6, Table S7, Table S8, Table S9, Table S10, Table S11, Table S12, time_var_models, side_time_var]
